# Supplementary material for: Mental Health and Traumatization of Newly Arrived Asylum Seeker Adults in Finland: A Population-Based Study
Source: Int J Environ Res Public Health. 2021 Jul 4;18(13):7160. doi: 10.3390/ijerph18137160 (PMC8297147; doi:10.3390/ijerph18137160)
Supplement: Supplementary file 1 [file ijerph-18-07160-s001.zip]

Archive with 1 entries (1 files):
- ijerph-1247982-supplementary.pdf
